# Supplementary material for: Presenting a codon-optimized palette of fluorescent proteins for use in Candida albicans
Source: Sci Rep. 2020 Apr 9;10:6158. doi: 10.1038/s41598-020-63308-w (PMC7145796; doi:10.1038/s41598-020-63308-w)
Supplement: Supplementary file 1 — Supplementary Tables 1–4. [file 41598_2020_63308_MOESM1_ESM.xlsx]

## Sheet: Title
Presenting a codon-optimized palette of fluorescent proteins for use in Candida albicans.
Wouter Van Genechtena,b,c, Liesbeth Demuysera,b, Peter Dedeckerc,#, Patrick Van Dijcka,b,#
a Laboratory of Molecular Cell Biology, Institute of Botany and Microbiology, KU Leuven, 3001 Leuven, Belgium
b VIB-KU Leuven Center for Microbiology, KU Leuven, 3001 Leuven, Belgium
c Department of Chemistry, KU Leuven, 3001 Leuven, Belgium
# To whom correspondence should be addressed. Email: patrick.vandijck@kuleuven.vib.be; Tel: +3216321512; Fax: +3216321979. Email : peter.dedecker@kuleuven.be; Tel: +3216327526.

## Sheet: Table 1 Primers CIp10, pFA6
Primers for construction of the endogenous tags using PCR-mediated integration of the fluorescent protein.
Name	Sequence (5'->3')
FW mT2 CIp10	TAATCATTCAAAATGCTGCAGATGGTGTCCAAAGGTGAGGA
RV mT2 CIp10	atcgatgacgtcgctactagTTATTTATACAACTCGTCCA
FW YemVenus CIp10	TAATCATTCAAAATGCTGCAGATGTCTAAAGGTGAAGAATT
RV YemVenus CIp10	atcgatgacgtcgctactagTTATTTGTACAATTCATCCA
FW mT2 pFA6	tttcgtcaatATGGTTTCTAAAGGTGAAG
RV mT2 pFA6	tagaaagtataggaacttccTTATTTGTACAATTCATCCATAC
FW Tpk1 - mT2	TGGTGATACTTCACAATTTGATCGATACCCAGAAGATAAAGATTTGGATTATGGTATAAGTGGAGTTGAAGACCCATATCGTGATCAATTCCAGGACTTTggtgctggcgcaggtgctATGGTTTCTAAAGGTGAAGA
FW Tpk1 - CFP	TGGTGATACTTCACAATTTGATCGATACCCAGAAGATAAAGATTTGGATTATGGTATAAGTGGAGTTGAAGACCCATATCGTGATCAATTCCAGGACTTTggtgctggcgcaggtgctATGTCTAAAGGTGAAGAATT
RV His - Tpk1 - mT2/CFP	TCTTTTTTCTTGTTCTTTCTTGCAAATTAATTATACATCTATAAAACTAGTTATCATAATTAACATTGTTGTGCCAATAAATACAATTTTATTTTTACATTTAAACTCTACAATTTGATATCTCG
FW Tub1 - mScarlet-I	AGGTGAATTCACTGAAGCTAGAGAAGACTTGGCTGCTTTAGAGAGAGATTATATTGAAGTTGGTACTGATTCTTTCCCTGAAGAAGAAGAAGAATATgtgctggcgcaggtgctggtgctggcgcaggtgctATGGTCAGTAAAGGGGAAGC
FW Tub1 - mCherry	AGGTGAATTCACTGAAGCTAGAGAAGACTTGGCTGCTTTAGAGAGAGATTATATTGAAGTTGGTACTGATTCTTTCCCTGAAGAAGAAGAAGAATATgtgctggcgcaggtgctggtgctggcgcaggtgctATGGTTTCAAAAGGTGAAGA
RV Fusion mScarlet-I/mCherry	TATAAATAGCACACACCCAC
FW Fusion mScarlet-I/mCherry	GTGGGTGTGTGCTATTTATA
RV Nat - Tub1 - mScarlet-I/mCherry	GAATAGAAATCAGAAAAAATTATAATGAAAAACCCAGACCTTTGTAATTAAAAAAATTTAAACATTAGCAACAAAGTAAGAACACGATCAACCATACTACttaggcgtcatcctgtgctc

## Sheet: Table 1 QPCR primers
List of qPCR primers used to assess single copy number integration of CIp10 plasmid.
Name	Sequence (5'->3')
FW caAC1 promotor	GGCTATGCCAATCAAAAAGG
RV caACT1 promotor	CCCCTTGGCCATAGGATATT
TUB1_qPCR_FW	TTACCCAGCTCCACAAGTGTC
TUB1_qPCR_RV	AAGTACAATCGGCGTGTTCC
ADH1_qPCR_FW	CACTCACGATGGTTCATTCG
ADH1_qPCR_RV	TAAGATTGGTGCGACATTGG
18S_qPCR_FW	GATGCCCTTAGACGTTCTGG
18S_qPCR_RV	CACGACGGAGTTTCACAAGA

## Sheet: Table 2 single copy QPCR
Copy number integration dataset describing how many integrations of the CIp10 plasmid are present in each strain.
Fluorescent protein	Codon variant	Relative Quantities	SEM
SC5314		2
ffDronpa	IDT A	2.97	0.138
	IDT B	3.383	0.226
	IDT C	3.348	0.1606
	ATGme A	3.536	0.0897
	ATGme B	3.162	0.1355
	ATGme C	2.929	0.09799
	Optimizer High A	3.504	0.1122
	Optimizer High B	2.913	0.1377
	Optimizer High C	3.181	0.0417
	Optimizer Entire A	3.326	0.1772
	Optimizer Entire B	3.374	0.05058
	Optimizer Entire C	3.811	0.06852
mScarlet-I	IDT A	4.179	0.1329
	IDT B	5.043	0.3317
	IDT C	4.561	0.7205
	ATGme A	4.682	0.1376
	ATGme B	5.043	0.1484
	ATGme C	5.471	0.1035
	Optimizer High A	4.89	0.04677
	Optimizer High B	4.62	0.137
	Optimizer High C	3.835	0.2112
	Optimizer Entire A	5.091	0.8749
	Optimizer Entire B	4.401	0.6841
	Optimizer Entire C	4.691	2.384
gamma mGFP	IDT A	2.655	0.32
	IDT B	3.252	0.2468
	IDT C	2.529	0.2299
	ATGme A	2.913	0.2926
	ATGme B	3.554	0.5472
	ATGme C	2.658	0.1415
	Gamma mGFP based A	3.698	0.1164
	Gamma mGFP based B	3.652	0.04571
	Gamma mGFP based C	4.302	0.1188
	Optimizer High A	4.609	0.5884
	Optimizer High B	3.651	0.8822
	Optimizer High C	3.627	0.7466
	Optimizer Entire A	3.171	0.03171
	Optimizer Entire B	3.258	0.5659
	Optimizer Entire C	4.79	0.1976
YemVenus	IDT A	5.474	0.5669
	IDT B	3.148	0.3531
	IDT C	4.309	0.3076
	ATGme A	3.573	0.5286
	ATGme B	3.565	0.1393
	ATGme C	5.049	0.8796
	Gamma mGFP based A	3.041	0.3201
	Gamma mGFP based B	3.229	0.1437
	Gamma mGFP based C	2.557	0.4065
	Optimizer High A	2.737	0.081
	Optimizer High B	3.142	0.5596
	Optimizer High C	3.03	0.249
	Optimizer Entire A	3.736	0.5266
	Optimizer Entire B	3.506	0.1053
	Optimizer Entire C	3.826	0.5925
mTurquoise2	IDT A	3.349	0.1365
	IDT B	2.748	0.6292
	IDT C	2.571	0.2618
	ATGme A	3.451	0.1066
	ATGme B	3.217	0.1404
	ATGme C	3.72	0.1003
	Gamma mGFP based A	5.631	0.3336
	Gamma mGFP based B	4.284	1.054
	Gamma mGFP based C	3.098	0.8101
	Optimizer High A	3.742	0.1346
	Optimizer High B	3.794	0.1064
	Optimizer High C	4.187	0.09602
	Optimizer Entire A	3.573	0.2091
	Optimizer Entire B	2.917	0.1509
	Optimizer Entire C	4.066	0.1753

## Sheet: Table 4 Sequence properties
Collection of codon-optimized sequences and their properties
Sequence	Mean Fluorescence Intensity (a.u.)	Standard deviation	Folding Energy (kcal/mol)	CAI	Folding Energy of 250nt (kcal/mol)	GC content (%)	number of 2 consecutive low frequency codons	number of 3 or more consecutive low frequency codons	total number of consecutive low frequency codons	synthetic sequence		Accession number (DDBJ)
ff Dronpa IDT	0.3661	0.032	-167.8	0.634	-50.3	40.148	18	3	21	ATGAGTGTTATCAAGCCTGATATGAAGATTAAGTTGAGAATGGAAGGAGCTGTAAATGGGCACCCATTCGCCATTGAAGGGGTTGGTCTTGGAAAACCTTTCGAGGGAAAGCAATCTATGGATTTGAAGGTAAAGGAGGGTGGACCTTTACCATTTGCTTATGATATCTTAACTACCGCTTTCTGTTATGGAAACCGTGTATTTGCTAAATACCCTGAAAACATCGTTGATTACTTTAAACAATCTTTTCCAGAGGGATATAGTTGGGAGCGTAGTATGAATTATGAGGATGGTGGTATATGTAATGCAACCAATGACATCACTTTGGACGGAGATTGTTATATTTATGAGATTAGATTTGATGGTGTGAATTTCCCAGCTAATGGACCAGTAATGCAG…		LC461027
ff Dronpa ATGme	0.9999	0.02572	-127.8	1	-38.1	28.296	0	0	0	ATGTCAGTTATTAAACCAGATATGAAAATTAAATTAAGAATGGAAGGTGCTGTTAATGGTCATCCATTTGCTATTGAAGGTGTTGGTTTAGGTAAACCATTTGAAGGTAAACAATCAATGGATTTAAAAGTTAAAGAAGGTGGTCCATTACCATTTGCTTATGATATTTTAACTACTGCTTTTTGTTATGGTAATAGAGTTTTTGCTAAATATCCAGAAAATATTGTTGATTATTTTAAACAATCATTTCCAGAAGGTTATTCATGGGAAAGATCAATGAATTATGAAGATGGTGGTATTTGTAATGCTACTAATGATATTACTTTAGATGGTGATTGTTATATTTATGAAATTAGATTTGATGGTGTTAATTTTCCAGCTAATGGTCCAGTTATGCAA…		LC461028
ff Dronpa OPT High	0.5384	0.01877	-173.2	0.662	-56.2	42.222	7	4	11	ATGTCTGTTATCAAACCCGACATGAAGATTAAGTTACGAATGGAGGGTGCTGTTAACGGTCATCCATTCGCTATCGAAGGGGTTGGTTTAGGTAAACCATTCGAAGGGAAGCAACTGATGGATCTAAAAGTTAAAGAAGGTGGTCCATTGCCATTCGCGTACGATATCTTAACTACGGCATTCTGTTATGGTAATCGAGTTTTTGCTAAATACCCAGAAAATATCGTCGACTACTTCAAACAATCATTCCCAGAAGGTTACAGTTGGGAAAGATCCATGAACTACGAGGATGGTGGTATTTGCAACGCTACTAACGATATTACTCTAGATGGTGACTGTTACATTTACGAAATTCGGTTCGACGGTGTTAACTTCCCAGCTAATGGTCCAGTTATGCAG…		LC461029
ff Dronpa OPT Entire	0.5059	0.03869	-150.9	0.731	-49.7	37.185	8	5	13	ATGAGTGTTATTAAACCAGATATGAAGATTAAGTTGAGAATGGAGGGAGCAGTAAACGGACATCCATTCGCTATTGAAGGAGTTGGTTTGGGCAAACCATTTGAAGGCAAACAATCGATGGATTTGAAAGTTAAAGAAGGGGGACCTCTTCCATTTGCTTATGATATTTTGACTACCGCATTCTGTTACGGTAACAGAGTTTTTGCAAAGTATCCTGAAAATATTGTGGACTATTTTAAACAACTGTTTCCAGAAGGTTATAGTTGGGAAAGATCTATGAATTATGAAGACGGAGGCATCTGTAATGCAACAAATGATATCACTTTGGATGGTGACTGTTACATTTATGAGATCCGATTTGATGGAGTTAATTTTCCAGCCAATGGCCCTGTGATGCAA…		LC461030
mScarlet IDT	0.9997	0.04315	-173.1	0.614	-62.7	43.204	16	10	26	ATGGTCAGTAAAGGGGAAGCAGTCATCAAGGAATTTATGCGTTTTAAGGTTCACATGGAAGGATCTATGAACGGACATGAATTTGAGATCGAAGGTGAAGGTGAAGGGCGACCATACGAGGGAACTCAAACCGCCAAATTGAAAGTGACCAAGGGTGGGCCATTGCCATTCTCATGGGACATCTTGAGTCCACAATTTATGTATGGAAGTCGAGCATTTATCAAGCACCCTGCTGATATACCTGACTACTATAAACAATCTTTCCCTGAGGGGTTCAAGTGGGAGAGAGTGATGAATTTTGAGGATGGTGGGGCCGTAACTGTTACACAGGATACATCACTTGAGGATGGAACATTAATTTACAAGGTAAAATTGCGAGGGACCAACTTTCCACCTGAC…		LC461031
mScarlet ATGme	0.0006667	0.0005774	-138.5	1	-50.6	30.329	0	0	0	ATGGTTTCAAAAGGTGAAGCTGTTATTAAAGAATTTATGAGATTTAAAGTTCATATGGAAGGTTCAATGAATGGTCATGAATTTGAAATTGAAGGTGAAGGTGAAGGTAGACCATATGAAGGTACTCAAACTGCTAAATTAAAAGTTACTAAAGGTGGTCCATTACCATTTTCATGGGATATTTTATCACCACAATTTATGTATGGTTCAAGAGCTTTTATTAAACATCCAGCTGATATTCCAGATTATTATAAACAATCATTTCCAGAAGGTTTTAAATGGGAAAGAGTTATGAATTTTGAAGATGGTGGTGCTGTTACTGTTACTCAAGATACTTCATTAGAAGATGGTACTTTAATTTATAAAGTTAAATTAAGAGGTACTAATTTTCCACCAGAT…		LC461032
mScarlet OPT High	-0.0003333	0.0005774	-175.6	0.642	-65.8	43.633	8	3	11	ATGGTTCTGAAGGGTGAAGCTGTTATCAAGGAATTTATGAGATTTAAAGTGCACATGGAAGGATCTATGAACGGTCATGAATTCGAAATCGAAGGGGAGGGTGAAGGTAGACCATACGAAGGTACTCAAACTGCCAAGTTGAAGGTTACTAAAGGTGGTCCATTGCCGTTCTCGTGGGATATTCTATCTCCACAATTCATGTATGGTAGCAGAGCTTTCATAAAACACCCAGCCGATATCCCAGACTACTACAAACAATCGTTTCCAGAAGGTTTCAAATGGGAAAGAGTAATGAACTTTGAGGATGGTGGGGCTGTCACCGTAACTCAGGACACCTCCTTGGAAGATGGGACTTTAATTTACAAGGTTAAGTTGCGGGGTACTAACTTCCCACCAGAT…		LC461033
mScarlet OPT Entire	0.001	0.002646	-153.2	0.706	-46.7	39.055	11	1	12	ATGGTTTCAAAAGGGGAAGCTGTTATTAAAGAGTTCATGCGTTTTAAAGTACACATGGAAGGTTCAATGAACGGTCACGAATTTGAAATCGAGGGTGAGGGTGAAGGAAGACCATATGAGGGGACTCAAACAGCTAAGCTTAAGGTTACAAAAGGAGGTCCATTGCCATTTTCTTGGGACATACTTTCTCCACAATTTATGTACGGTAGTAGAGCTTTTATTAAACATCCGGCAGATATTCCAGATTATTATAAACAGTCGTTCCCTGAAGGATTTAAATGGGAGAGAGTCATGAATTTTGAAGATGGTGGTGCTGTTACAGTTACTCAGGATACTTCACTAGAAGACGGGACTTTGATTTACAAAGTTAAATTGCGAGGTACTAACTTCCCTCCTGAT…		LC461034
mTurquoise2 IDT	0.2318	0.02753	-165.7	0.606	-58.1	41.25	12	11	23	ATGGTGTCCAAAGGTGAGGAACTTTTTACTGGAGTCGTTCCAATATTAGTCGAGCTTGATGGTGATGTAAACGGGCATAAGTTCTCAGTCTCTGGTGAAGGGGAGGGAGACGCTACCTATGGAAAGTTGACATTAAAATTTATTTGCACTACTGGAAAATTACCTGTGCCTTGGCCAACCTTAGTTACCACCCTTTCATGGGGAGTCCAATGCTTCGCCCGTTACCCTGACCATATGAAGCAACATGATTTTTTTAAGTCAGCCATGCCAGAGGGTTACGTGCAAGAACGAACAATCTTCTTTAAGGATGACGGAAACTACAAAACTAGAGCCGAAGTAAAGTTTGAGGGGGACACACTTGTAAACAGAATAGAATTAAAGGGAATTGATTTCAAGGAG…		LC461035
mTurquoise2 ATGme	0.03073	0.0347	-140.4	0.997	-53.3	27.083	0	0	0	ATGGTTTCAAAAGGTGAAGAATTATTTACTGGTGTTGTTCCAATTTTAGTTGAATTAGATGGTGATGTTAATGGTCATAAATTTTCAGTTTCAGGTGAAGGTGAAGGTGATGCTACTTATGGTAAATTAACTTTAAAATTTATTTGTACTACTGGTAAATTACCAGTTCCATGGCCAACTTTAGTTACTACTTTATCATGGGGTGTTCAATGTTTTGCTAGATATCCAGATCATATGAAACAACATGATTTTTTTAAATCAGCTATGCCAGAAGGTTATGTTCAAGAAAGAACTATTTTTTTTAAAGATGATGGTAATTATAAAACTAGAGCTGAAGTTAAATTTGAAGGTGATACTTTAGTTAATAGAATTGAATTAAAAGGTATTGATTTTAAAGAA…		LC461036
mTurquoise2 GFPbased	1	0.03222	-162.4	0.805	-55	35.006	3	0	3	ATGTCTAAAGGTGAAGAATTATTCACTGGTGTTGTCCCAATTTTGGTTGAATTAGATGGTGATGTTAATGGTCACAAATTTTCTGTCTCCGGTGAAGGTGAAGGTGATGCTACTTACGGTAAATTGACCTTAAAATTTATTTGTACTACTGGTAAATTGCCAGTTCCATGGCCAACCTTAGTCACTACTTTATCATGGGGTGTTCAATGTTTTGCTAGATACCCAGATCATATGAAACAACATGACTTTTTCAAGTCTGCCATGCCAGAAGGTTATGTTCAAGAAAGAACTATTTTTTTCAAAGATGACGGTAACTACAAGACCAGAGCTGAAGTCAAGTTTGAAGGTGATACCTTAGTTAATAGAATCGAATTAAAAGGTATTGATTTTAAAGAAGAT…		LC461037
mTurquoise2 OPT High	0.1673	0.02061	-181.9	0.607	-62.7	41.944	11	6	17	ATGGTAAGCAAAGGTGAAGAATTATTCACCGGTGTTGTTCCGATCTTGGTGGAATTAGACGGTGATGTAAACGGGCACAAATTTAGCGTATCGGGGGAAGGTGAAGGTGATGCGACTTATGGTAAATTAACTTTAAAGTTCATTTGTACGACCGGTAAATTGCCAGTTCCATGGCCAACTTTGGTTACTACTTTATCATGGGGTGTCCAATGTTTCGCCCGGTACCCAGATCATATGAAGCAACACGACTTCTTCAAAAGCGCGATGCCAGAAGGTTACGTCCAAGAAAGAACCATCTTTTTCAAGGATGACGGTAACTACAAAACTAGAGCTGAAGTTAAATTTGAAGGTGACACTCTAGTTAACCGAATTGAATTGAAGGGGATTGATTTCAAGGAA…		LC461038
mTurquoise2 OPT Entire	0.3043	0.06243	-161.4	0.7	-59.3	36.388	13	3	16	ATGGTGAGTAAAGGTGAGGAATTGTTTACAGGAGTTGTTCCTATATTGGTTGAACTTGATGGTGATGTTAATGGTCATAAATTTTCGGTTAGTGGTGAAGGAGAAGGTGATGCCACGTATGGTAAATTGACATTGAAATTTATATGTACTACTGGTAAATTACCAGTTCCTTGGCCAACATTAGTCACTACTTTGTCATGGGGTGTTCAATGTTTTGCTAGATATCCTGATCATATGAAACAGCATGATTTCTTCAAGTCAGCAATGCCTGAAGGGTATGTACAAGAAAGAACAATTTTTTTTAAAGACGATGGTAATTACAAGACAAGGGCAGAAGTTAAATTTGAAGGGGACACACTTGTTAATAGAATCGAATTAAAGGGTATAGATTTCAAAGAA…		LC461039
YemVenus IDT	0.24	0.007577	-171.1	0.582	-64.6	41.3	10	7	17	ATGTCTAAGGGGGAAGAACTTTTCACTGGTGTGGTACCTATCTTGGTTGAGTTGGACGGTGACGTCAACGGTCACAAATTCAGTGTGAGTGGAGAGGGAGAAGGTGATGCAACTTACGGTAAACTTACCTTGAAGTTAATCTGCACTACAGGGAAGTTGCCAGTCCCATGGCCAACCTTGGTGACTACACTTGGTTACGGATTACAGTGCTTCGCACGTTACCCTGATCACATGAAACAACACGATTTTTTCAAGTCCGCTATGCCAGAGGGTTACGTTCAAGAGAGAACAATTTTCTTTAAAGATGATGGGAACTATAAGACCCGTGCCGAGGTAAAATTCGAGGGAGACACATTAGTCAATAGAATTGAGTTAAAGGGTATTGACTTCAAGGAAGAT…		LC461040
YemVenus ATGme	0.8861	0.03883	-144.3	0.993	-50.6	27.8	0	0	0	ATGTCTAAAGGTGAAGAATTATTTACTGGTGTTGTTCCAATTTTGGTTGAATTAGATGGTGATGTTAATGGTCATAAATTTTCAGTTTCAGGTGAAGGTGAAGGTGATGCTACTTATGGTAAATTGACTTTAAAATTAATTTGTACTACTGGTAAATTGCCAGTTCCATGGCCAACTTTAGTTACTACTTTAGGTTATGGTTTACAATGTTTTGCTAGATATCCAGATCATATGAAACAACATGATTTTTTTAAATCAGCTATGCCAGAAGGTTATGTTCAAGAAAGAACTATTTTTTTTAAAGATGATGGTAATTATAAAACTAGAGCTGAAGTTAAATTTGAAGGTGATACTTTAGTTAATAGAATTGAATTAAAAGGTATTGATTTTAAAGAAGAT…		LC461041
YemVenus GFPbased	0.009337	0.01094	-159	0.799	-54.9	35.3	3	0	3	ATGTCTAAAGGTGAAGAATTATTCACTGGTGTTGTCCCAATTTTGGTTGAATTAGATGGTGATGTTAATGGTCACAAATTTTCTGTCTCCGGTGAAGGTGAAGGTGATGCTACTTACGGTAAATTGACCTTAAAATTGATTTGTACTACTGGTAAATTGCCAGTTCCATGGCCAACCTTAGTCACTACTTTAGGTTATGGTTTGCAATGTTTTGCTAGATACCCAGATCATATGAAACAACATGACTTTTTCAAGTCTGCCATGCCAGAAGGTTATGTTCAAGAAAGAACTATTTTTTTCAAAGATGACGGTAACTACAAGACCAGAGCTGAAGTCAAGTTTGAAGGTGATACCTTAGTTAATAGAATCGAATTAAAAGGTATTGATTTTAAAGAAGAT…		LC461042
YemVenus OPT Entire	0.002313	0.01904	-162.4	0.592	-63.6	41.8	5	3	8	ATGTCTAAGGGTGAAGAATTGTTTACCGGTGTGGTCCCCATCTTGGTTGAGTTAGACGGTGATGTTAACGGGCATAAGTTCAGCGTATCAGGTGAAGGTGAAGGTGACGCGACCTACGGTAAGTTGACTCTAAAATTAATTTGTACCACGGGTAAATTGCCAGTTCCATGGCCAACTCTAGTTACCACGTTGGGTTACGGTTTACAGTGCTTTGCCAGATACCCAGACCACATGAAACAACACGACTTCTTTAAATCTGCCATGCCGGAAGGTTACGTACAAGAGAGAACCATTTTCTTCAAAGATGATGGTAATTATAAGACGAGAGCGGAAGTCAAGTTCGAAGGTGATACTTTGGTTAACAGAATTGAATTAAAAGGCATCGACTTCAAAGAGGAC…		LC461043
YemVenus OPT high	1	0.04799	-155.8	0.698	-53	35.1	9	5	14	ATGTCTAAAGGAGAAGAACTTTTTACAGGTGTTGTTCCTATATTAGTAGAATTGGATGGGGATGTTAATGGTCATAAATTTAGCGTATCCGGAGAAGGAGAAGGGGATGCGACATATGGGAAACTCACTTTAAAGTTAATTTGTACAACCGGTAAATTGCCAGTACCATGGCCAACACTCGTTACTACTTTGGGTTATGGGTTACAATGTTTCGCAAGATATCCTGATCATATGAAACAGCACGACTTTTTTAAAAGTGCTATGCCAGAGGGCTACGTTCAAGAAAGAACAATTTTTTTTAAGGATGATGGTAATTATAAAACCAGGGCTGAAGTAAAGTTCGAAGGTGATACCCTAGTTAATAGAATTGAATTAAAGGGTATAGATTTTAAAGAAGAC…		LC461044
mGFP IDT	0.00982	0.0115	-173.7	0.569	-65.6	42	8	9	17	ATGTCTAAGGGGGAAGAACTTTTCACTGGTGTGGTACCTATCTTGGTTGAGTTGGACGGTGACGTCAACGGTCACAAATTCAGTGTGAGTGGAGAGGGAGAAGGTGATGCAACTTACGGTAAACTTACCTTGAAGTTCATCTGCACTACAGGGAAGTTGCCAGTCCCATGGCCAACCTTGGTGACTACACTTTGCTACGGAGTCCAGTGCTTCTCACGTTACCCTGATCACATGAAACAACACGATTTTTTCAAGTCCGCTATGCCAGAGGGTTACGTTCAAGAGAGAACAATTTTCTTTAAAGATGATGGGAACTATAAGACCCGTGCCGAGGTAAAATTCGAGGGAGACACATTAGTCAATAGAATTGAGTTAAAGGGTATTGACTTCAAGGAAGAT…		LC461045
mGFP ATGme	0.003527	0.003542	-168.2	0.998	-58.8	42.1	10	6	16	ATGTCTAAGGGTGAAGAATTGTTTACCGGTGTGGTCCCCATCTTGGTTGAGTTAGACGGTGATGTTAACGGGCATAAGTTCAGCGTATCAGGTGAAGGTGAAGGTGACGCGACCTACGGTAAGTTGACTCTAAAATTCATTTGTACCACGGGTAAATTGCCAGTTCCATGGCCAACTCTAGTTACCACGTTGTGTTACGGTGTTCAGTGCTTTTCAAGATACCCAGACCACATGAAACAACACGACTTCTTTAAATCTGCCATGCCGGAAGGTTACGTACAAGAGAGAACCATTTTCTTCAAAGATGATGGTAATTATAAGACGAGAGCGGAAGTCAAGTTCGAAGGTGATACTTTGGTTAACAGAATTGAATTAAAAGGCATCGACTTCAAAGAGGAC…		LC461046
mGFP GFPbased	1	0.08222	-152.1	0.696	-56.8	35.1	5	3	8	ATGTCTAAAGGAGAAGAACTTTTTACAGGTGTTGTTCCTATATTAGTAGAATTGGATGGGGATGTTAATGGTCATAAATTTAGCGTATCCGGAGAAGGAGAAGGGGATGCGACATATGGGAAACTCACTTTAAAGTTTATTTGTACAACCGGTAAATTGCCAGTACCATGGCCAACACTCGTTACTACTTTGTGTTATGGGGTTCAATGTTTCTCAAGATATCCTGATCATATGAAACAGCACGACTTTTTTAAAAGTGCTATGCCAGAGGGCTACGTTCAAGAAAGAACAATTTTTTTTAAGGATGATGGTAATTATAAAACCAGGGCTGAAGTAAAGTTCGAAGGTGATACCCTAGTTAATAGAATTGAATTAAAGGGTATAGATTTTAAAGAAGAC…		LC461047
mGFP OPT High	0.003952	0.001852	-170.4	0.58	-63.3	42.7	9	6	15	ATGTCTAAGGGTGAAGAATTGTTTACCGGTGTGGTCCCCATCTTGGTTGAGTTAGACGGTGATGTTAACGGGCATAAGTTCAGCGTATCAGGTGAAGGTGAAGGTGACGCGACCTACGGTAAGTTGACTCTAAAATTCATTTGTACCACGGGTAAATTGCCAGTTCCATGGCCAACTCTAGTTACCACGTTGTGTTACGGTGTTCAGTGCTTTGCCAGATACCCAGACCACATGAAACAACACGACTTCTTTAAATCTGCCATGCCGGAAGGTTACGTACAAGAGAGAACCATTTTCTTCAAAGATGATGGTAATTATAAGACGAGAGCGGAAGTCAAGTTCGAAGGTGATACTTTGGTTAACAGAATTGAATTAAAAGGCATCGACTTCAAAGAGGAC…		LC461048
mGFP OPT Entire	0.2524	0.007969	-152.5	0.694	-55.4	35.6	5	3	8	ATGTCTAAAGGAGAAGAACTTTTTACAGGTGTTGTTCCTATATTAGTAGAATTGGATGGGGATGTTAATGGTCATAAATTTAGCGTATCCGGAGAAGGAGAAGGGGATGCGACATATGGGAAACTCACTTTAAAGTTTATTTGTACAACCGGTAAATTGCCAGTACCATGGCCAACACTCGTTACTACTTTGTGTTATGGGGTTCAATGTTTCGCAAGATATCCTGATCATATGAAACAGCACGACTTTTTTAAAAGTGCTATGCCAGAGGGCTACGTTCAAGAAAGAACAATTTTTTTTAAGGATGATGGTAATTATAAAACCAGGGCTGAAGTAAAGTTCGAAGGTGATACCCTAGTTAATAGAATTGAATTAAAGGGTATAGATTTTAAAGAAGAC…		LC461049
